# Supplementary material for: CML: Evolution and design
Source: J Cheminform. 2011 Oct 14;3:44. doi: 10.1186/1758-2946-3-44 (PMC3205047; doi:10.1186/1758-2946-3-44)
Supplement: Additional file 1 — Timeline. Spreadsheet of the Chemical Markup Language design evolution timeline. [file 1758-2946-3-44-S1.XLS]

## Sheet: Sheet1
	Other sources: http://cml.sourceforge.net/historical/position.html
	http://cml.sourceforge.net/publications/index.html
	http://cml.sourceforge.net/new/older.html
Date	Chemistry	XML/W3C	Software	Publications	Misc
1990
1991		TBL, HTML
1992
1993		Mosaic
1994	Chemical MIME	WW1 (http://www94.web.cern.ch/WWW94/Images/ClosingPanel/list.html), WW2		First article on chemical+web+markup:: 10.1039/C39940001907
1995	HSR: ECTOC 1995-1998 http://www.ch.ic.ac.uk/ectoc/			ACS poster http://www.ch.ic.ac.uk/rzepa/cml/	PMR left Glaxo
1996	VSMS virtual XML/CML course				Open Molecule Foundation
1997	CLIC (+RCS) Journal project 1996-8	XML-DEV (Feb 1997) http://www.ch.ic.ac.uk/rzepa/talks/pmr11/xml-dev/		Early review 10.1039/CS9972600001
1998		WWW6, ACS Boston	JUMBO v1	CML launch - chemweb
1999		XSL, SVG (PMR states killer app for Web)		Basic principles 10.102/ci990052b
2000		XSD (approx.)	JUMBO v2 (Swing)		PMR moved to Cam
2001	Nov 2001: XML course at UCC; Molecular Standards for the Grid	XML-DEV released to Oasis	Move to SF (http://cml.sourceforge.net/new/older.html)
2002	JAT summer student	Web 2.0, folksonomy (to present)	Go OS; OSCAR v1
2003	eMinerals (Martin Dove); SEA summer student		JUMBO v3 (approx.); GUIs
2004	SciBorg project (Peter Corbett)
2005	Materials Grid (Toby White, Andrew Walkingshaw) 4 years; Polymer Informatics (Nico)		JUMBO v4.3 (approx.); first to be schema-based		MOPAC (Jimmy Stewart), DanZ support
2006	Polymer Informatics		FoX		Blue Obelisk
2007	CrystalEye		JUMBO v4.6
2008			JUMBO v5 (current); first to have converters
2009			Lensfield
2010					Quixote
2011			JUMBO v6 (pre-release)
			Move back to http://www.xml-cml.org/	http://www.ch.ic.ac.uk/rzepa/talks/pmr11/bibliography.html
